# Supplementary material for: The Influence of Chestnut Extract and Its Components on Antibacterial Activity against Staphylococcus aureus
Source: Plants (Basel). 2023 May 20;12(10):2043. doi: 10.3390/plants12102043 (PMC10221632; doi:10.3390/plants12102043)
Supplement: Supplementary file 1 [file plants-12-02043-s001.zip]

Archive with 1 entries (1 files):
- plants-2386125-supplementary.pdf
